# Supplementary material for: (1R,3R,3aS,8aR)-4-Oxo-3-phenyl-1-[(1R)-1-phenyl­eth­yl]deca­hydro­cyclo­hepta­[b]pyrrol-1-ium bromide
Source: Acta Crystallogr Sect E Struct Rep Online. 2012 Jun 27;68(Pt 7):o2227. doi: 10.1107/S1600536812028073 (PMC3394019; doi:10.1107/S1600536812028073)
Supplement: Supplementary file 1 [file e-68-o2227-sup1.cif]

##############################################################################
#                                                                            #
# This CIF contains the data in a paper accepted for publication in          #
# Acta Crystallographica Section E. It conforms to the requirements of       #
# Notes for Authors for Acta Crystallographica Section E, and has been       #
# peer reviewed under the auspices of the IUCr Commission on Journals.       #
#                                                                            #
# Full details of the Crystallographic Information File format               #
# are given in the paper "The Crystallographic Information File (CIF):       #
# a New Standard Archive File for Crystallography" by S. R. Hall, F. H.      #
# Allen and I. D. Brown [Acta Cryst. (1991), A47, 655-685].                  #
#                                                                            #
# The current version of the core CIF dictionary is obtainable from          #
# ftp://ftp.iucr.org/pub/cif_core.dic.                                       #
#                                                                            #
# Software is freely available for graphical display of the structure(s)     #
# in this CIF. For information consult the CIF software page                 #
# http://www.iucr.org/resources/cif/software.                                #
#                                                                            #
# This file may be used for bona fide research purposes within the           #
# scientific community so long as proper attribution is given to the journal # 
# article from which it was obtained.                                        #
#                                                                            #
##############################################################################
data_global
_audit_creation_method     'X-AREA, SHELXL97 and manual editing of yur31.cif'
_journal_date_recd_electronic     2012-06-15
_journal_date_accepted     2012-06-20
_journal_name_full     'Acta Crystallographica, Section E'
_journal_year     2012
_journal_volume     68
_journal_issue      7
_journal_page_first     o2227
_journal_page_last     o2227
_journal_paper_category     QO
_journal_paper_doi     10.1107/S1600536812028073
_journal_coeditor_code     LD2065
_publ_contact_author_name     'Dr. Victor B. Rybakov'
_publ_contact_author_address
;
Department of Chemistry, Moscow State University,
119992 Moscow, Russian Federation
;
_publ_contact_author_email     'rybakov20021@yandex.ru'
_publ_contact_author_fax     '7-495-9390898'
_publ_contact_author_phone     '7-495-9393654'
_publ_section_title
;\
(1<i>R</i>,3<i>R</i>,3a<i>S</i>,8a<i>R</i>)-4-Oxo-3-phenyl-1-[(1<i>R</i>)-1-\
phenylethyl]decahydrocyclohepta[<i>b</i>]pyrrol-1-ium bromide
;
loop_
    _publ_author_name
    _publ_author_address
    'Victor B. Rybakov'
;
Department of Chemistry, Moscow State University,
119992 Moscow, Russian Federation
;
    'Dmitry S. Belov'
;
Department of Chemistry, Moscow State University,
119992 Moscow, Russian Federation
;
    'Evgeny R. Lukyanenko'
;
Department of Chemistry, Moscow State University,
119992 Moscow, Russian Federation
;
    'Alexander V. Kurkin'
;
Department of Chemistry, Moscow State University,
119992 Moscow, Russian Federation
;
    'Marina A. Yurovskaya'
;
Department of Chemistry, Moscow State University,
119992 Moscow, Russian Federation
;
_chemical_name_systematic
;
(1<i>R</i>,3<i>R</i>,3a<i>S</i>,8a<i>R</i>)-4-Oxo-3-phenyl-1-[(1<i>R</i>)-
1-phenylethyl]decahydrocyclohepta[<i>b</i>]pyrrol-1-ium bromide
;
_chemical_name_common     ?
_chemical_formula_moiety     'C23 H28 N O +, Br -'
_chemical_formula_sum     'C23 H28 Br N O'
_chemical_formula_iupac     'C23 H28 N O +, Br -'
_chemical_formula_weight     414.36
_chemical_melting_point_gt     498.1
_chemical_melting_point_lt     498.5
_symmetry_cell_setting     monoclinic
_symmetry_space_group_name_H-M     'P 21'
_symmetry_space_group_name_Hall     'P 2yb'
loop_
    _symmetry_equiv_pos_as_xyz
    'x, y, z'
    '-x, y+1/2, -z'
_cell_length_a     6.7996(4)
_cell_length_b     13.3136(8)
_cell_length_c     11.3167(8)
_cell_angle_alpha     90.00
_cell_angle_beta     94.449(5)
_cell_angle_gamma     90.00
_cell_volume     1021.38(11)
_cell_formula_units_Z     2
_cell_measurement_reflns_used     6482
_cell_measurement_theta_min     1.81
_cell_measurement_theta_max     29.20
_cell_measurement_temperature     295(2)
_exptl_crystal_description     'prism'
_exptl_crystal_colour     'colourless'
_exptl_crystal_size_max     0.25
_exptl_crystal_size_mid     0.25
_exptl_crystal_size_min     0.13
_exptl_crystal_density_diffrn     1.347
_exptl_crystal_density_meas     ?
_exptl_crystal_density_method     'not measured'
_exptl_crystal_F_000     432
loop_
    _exptl_crystal_face_index_h
    _exptl_crystal_face_index_k
    _exptl_crystal_face_index_l
    _exptl_crystal_face_perp_dist
    1 -1 30 0.0577
    0 2 -30 0.0577
    1 30 -2 0.7371
    -1 -30 0 0.7268
    30 0 -2 0.2836
    -30 0 3 0.2821
_exptl_absorpt_coefficient_mu     2.024
_exptl_absorpt_correction_type     integration
_exptl_absorpt_process_details     '(<i>X-AREA</i>; Stoe & Cie, 2012)'
_exptl_absorpt_correction_T_min     0.2287
_exptl_absorpt_correction_T_max     0.4824
_exptl_special_details
;
;
_diffrn_ambient_temperature     295(2)
_diffrn_radiation_type     'Mo K\a'
_diffrn_radiation_wavelength     0.71073
_diffrn_radiation_source     'LFF Sealed Tube'
_diffrn_radiation_monochromator     'Plane graphite'
_diffrn_measurement_device_type     'Stoe STADI-VARI Pilatus-100K'
_diffrn_measurement_device     'Four cyrcle diffractometer'
_diffrn_measurement_method     'Rotation method'
_diffrn_detector_area_resol_mean     5.81
_diffrn_reflns_number     8956
_diffrn_reflns_av_R_equivalents     0.0710
_diffrn_reflns_av_sigmaI/netI     0.0617
_diffrn_reflns_theta_min     1.80
_diffrn_reflns_theta_max     26.00
_diffrn_reflns_theta_full     26.00
_diffrn_measured_fraction_theta_max     0.993
_diffrn_measured_fraction_theta_full     0.993
_diffrn_reflns_limit_h_min     -8
_diffrn_reflns_limit_h_max     8
_diffrn_reflns_limit_k_min     -16
_diffrn_reflns_limit_k_max     11
_diffrn_reflns_limit_l_min     -13
_diffrn_reflns_limit_l_max     9
_refine_special_details
;
 Refinement of <i>F</i>^2^ against ALL reflections. The weighted
 <i>R</i>-factor w<i>R</i> and goodness of fit <i>S/i> are based on
 <i>F</i>^2^, conventional <i>R</i>-factors <i>R</i> are based on
 <i>F</i>, with <i>F</i> set to zero for negative <i>F</i>^2^. The threshold
 expression of <i>F</i>^2^ > 2\s(<i>F</i>^2^) is used only for calculating
 <i>R</i>-factors(gt) etc. and is not relevant to the choice of reflections
 for refinement. <i>R</i>-factors based on <i>F</i>^2^ are statistically
 about twice as large as those based on <i>F</i>, and <i>R</i>-factors based
 on ALL data will be even larger.
;
_reflns_number_total     2995
_reflns_number_gt     2116
_reflns_threshold_expression     I>2\s(I)
_refine_ls_structure_factor_coef     Fsqd
_refine_ls_matrix_type     full
_refine_ls_R_factor_all     0.0694
_refine_ls_R_factor_gt     0.0430
_refine_ls_wR_factor_gt     0.0940
_refine_ls_wR_factor_ref     0.1043
_refine_ls_goodness_of_fit_ref     0.974
_refine_ls_restrained_S_all     0.974
_refine_ls_number_reflns     2995
_refine_ls_number_parameters     230
_refine_ls_number_restraints     1
_refine_ls_hydrogen_treatment     constr
_refine_ls_weighting_scheme     calc
_refine_ls_weighting_details
                 'calc w=1/[\s^2^(Fo^2^)+(0.0568P)^2^] where P=(Fo^2^+2Fc^2^)/3'
_atom_sites_solution_hydrogens     geom
_atom_sites_solution_primary     direct
_atom_sites_solution_secondary     difmap
_refine_ls_shift/su_max     0.000
_refine_ls_shift/su_mean     0.000
_refine_diff_density_max     0.409
_refine_diff_density_min     -0.285
_refine_ls_extinction_method     'none'
_refine_ls_extinction_coef     ?
_refine_ls_abs_structure_details     'Flack (1983), 897 Friedel pairs'
_refine_ls_abs_structure_Flack     -0.018(14)
loop_
    _atom_type_symbol
    _atom_type_description
    _atom_type_scat_dispersion_real
    _atom_type_scat_dispersion_imag
    _atom_type_scat_source
    'C' 'C' 0.0033 0.0016
                         'International Tables Vol C Tables 4.2.6.8 and 6.1.1.4'
    'H' 'H' 0.0000 0.0000
                         'International Tables Vol C Tables 4.2.6.8 and 6.1.1.4'
    'Br' 'Br' -0.2901 2.4595
                         'International Tables Vol C Tables 4.2.6.8 and 6.1.1.4'
    'N' 'N' 0.0061 0.0033
                         'International Tables Vol C Tables 4.2.6.8 and 6.1.1.4'
    'O' 'O' 0.0106 0.0060
                         'International Tables Vol C Tables 4.2.6.8 and 6.1.1.4'
_computing_data_collection     '<i>X-AREA</i> (Stoe & Cie, 2012)'
_computing_cell_refinement     '<i>X-AREA</i> (Stoe & Cie, 2012)'
_computing_data_reduction     '<i>X-AREA</i> (Stoe & Cie, 2012)'
_computing_structure_solution     '<i>SHELXS97</i> (Sheldrick, 2008)'
_computing_structure_refinement     '<i>SHELXL97</i> (Sheldrick, 2008)'
_computing_molecular_graphics     '<i>ORTEP-3</i> (Farrugia, 1997)'
_computing_publication_material     '<i>WinGX</i> (Farrugia, 1999)'
loop_
    _atom_site_type_symbol
    _atom_site_label
    _atom_site_fract_x
    _atom_site_fract_y
    _atom_site_fract_z
    _atom_site_U_iso_or_equiv
    _atom_site_adp_type
    _atom_site_calc_flag
    _atom_site_refinement_flags
    _atom_site_occupancy
    _atom_site_symmetry_multiplicity
    _atom_site_disorder_assembly
    _atom_site_disorder_group
    Br Br1 -0.23660(6) 0.27140(5) -0.02750(6) 0.0688(2) Uani d . 1 1 . .
    N N1 0.1339(5) 0.1146(3) -0.0108(3) 0.0368(8) Uani d . 1 1 . .
    H H1 0.0142 0.1407 -0.0358 0.044 Uiso calc R 1 1 . .
    C C2 0.2616(6) 0.2019(4) 0.0343(4) 0.0395(10) Uani d . 1 1 . .
    H H2A 0.1855 0.2636 0.0320 0.047 Uiso calc R 1 1 . .
    H H2B 0.3723 0.2105 -0.0139 0.047 Uiso calc R 1 1 . .
    C C3 0.3348(4) 0.1755(3) 0.1631(2) 0.0388(10) Uani d . 1 1 . .
    H H3 0.4556 0.1353 0.1630 0.047 Uiso calc R 1 1 . .
    C C31 0.3719(4) 0.2642(3) 0.2411(2) 0.0458(9) Uani d . 1 1 . .
    C C32 0.5629(4) 0.2789(3) 0.2920(2) 0.0660(14) Uani d . 1 1 . .
    H H32 0.6633 0.2354 0.2738 0.079 Uiso calc R 1 1 . .
    C C33 0.6034(13) 0.3576(6) 0.3693(6) 0.086(2) Uani d . 1 1 . .
    H H33 0.7321 0.3668 0.4016 0.104 Uiso calc R 1 1 . .
    C C34 0.4647(15) 0.4206(7) 0.3991(6) 0.091(3) Uani d . 1 1 . .
    H H34 0.4953 0.4724 0.4525 0.110 Uiso calc R 1 1 . .
    C C35 0.2722(14) 0.4082(5) 0.3494(6) 0.083(2) Uani d . 1 1 . .
    H H35 0.1731 0.4518 0.3692 0.100 Uiso calc R 1 1 . .
    C C36 0.2295(9) 0.3297(4) 0.2695(5) 0.0582(14) Uani d . 1 1 . .
    H H36 0.1016 0.3221 0.2353 0.070 Uiso calc R 1 1 . .
    C C4 0.1632(7) 0.1082(4) 0.2013(4) 0.0406(10) Uani d . 1 1 . .
    H H4 0.0528 0.1510 0.2208 0.049 Uiso calc R 1 1 . .
    C C5 0.2251(8) 0.0412(4) 0.3074(5) 0.0548(13) Uani d . 1 1 . .
    O O5 0.3950(7) 0.0369(5) 0.3429(4) 0.0983(18) Uani d . 1 1 . .
    C C6 0.0720(9) -0.0179(6) 0.3648(5) 0.0705(16) Uani d . 1 1 . .
    H H6A 0.0666 0.0073 0.4450 0.085 Uiso calc R 1 1 . .
    H H6B 0.1173 -0.0869 0.3711 0.085 Uiso calc R 1 1 . .
    C C7 -0.1365(8) -0.0190(5) 0.3073(5) 0.0598(14) Uani d . 1 1 . .
    H H7A -0.1853 0.0494 0.3033 0.072 Uiso calc R 1 1 . .
    H H7B -0.2188 -0.0566 0.3579 0.072 Uiso calc R 1 1 . .
    C C8 -0.1601(10) -0.0640(5) 0.1835(6) 0.0589(16) Uani d . 1 1 . .
    H H8A -0.2954 -0.0866 0.1682 0.071 Uiso calc R 1 1 . .
    H H8B -0.0757 -0.1226 0.1815 0.071 Uiso calc R 1 1 . .
    C C9 -0.1110(7) 0.0073(4) 0.0835(5) 0.0496(12) Uani d . 1 1 . .
    H H9A -0.1374 -0.0270 0.0083 0.059 Uiso calc R 1 1 . .
    H H9B -0.1983 0.0649 0.0836 0.059 Uiso calc R 1 1 . .
    C C10 0.1002(6) 0.0443(4) 0.0921(4) 0.0402(11) Uani d . 1 1 . .
    H H10 0.1891 -0.0135 0.0893 0.048 Uiso calc R 1 1 . .
    C C11 0.2090(7) 0.0586(4) -0.1164(4) 0.0424(11) Uani d . 1 1 . .
    H H11 0.1282 -0.0021 -0.1274 0.051 Uiso calc R 1 1 . .
    C C12 0.4193(7) 0.0238(5) -0.0901(5) 0.0547(13) Uani d . 1 1 . .
    H H12A 0.5038 0.0811 -0.0764 0.082 Uiso calc R 1 1 . .
    H H12B 0.4603 -0.0136 -0.1565 0.082 Uiso calc R 1 1 . .
    H H12C 0.4276 -0.0181 -0.0210 0.082 Uiso calc R 1 1 . .
    C C13 0.1697(9) 0.1210(4) -0.2284(5) 0.0470(13) Uani d . 1 1 . .
    C C14 0.3192(9) 0.1652(5) -0.2867(6) 0.0695(17) Uani d . 1 1 . .
    H H14 0.4491 0.1614 -0.2547 0.083 Uiso calc R 1 1 . .
    C C15 0.2742(13) 0.2154(6) -0.3935(7) 0.089(2) Uani d . 1 1 . .
    H H15 0.3748 0.2438 -0.4336 0.107 Uiso calc R 1 1 . .
    C C16 0.0841(14) 0.2229(6) -0.4391(6) 0.085(2) Uani d . 1 1 . .
    H H16 0.0558 0.2555 -0.5111 0.102 Uiso calc R 1 1 . .
    C C17 -0.0640(12) 0.1837(6) -0.3811(6) 0.083(2) Uani d . 1 1 . .
    H H17 -0.1939 0.1909 -0.4123 0.100 Uiso calc R 1 1 . .
    C C18 -0.0238(9) 0.1330(5) -0.2762(5) 0.0640(15) Uani d . 1 1 . .
    H H18 -0.1269 0.1063 -0.2368 0.077 Uiso calc R 1 1 . .
loop_
    _atom_site_aniso_label
    _atom_site_aniso_U_11
    _atom_site_aniso_U_22
    _atom_site_aniso_U_33
    _atom_site_aniso_U_12
    _atom_site_aniso_U_13
    _atom_site_aniso_U_23
    Br1 0.0468(2) 0.0492(3) 0.1123(5) 0.0021(4) 0.0192(2) 0.0044(5)
    N1 0.0392(18) 0.039(2) 0.032(2) -0.0024(16) 0.0008(15) 0.0033(17)
    C2 0.044(2) 0.037(2) 0.038(3) -0.0071(19) 0.0080(18) -0.002(2)
    C3 0.040(2) 0.043(3) 0.033(3) -0.0001(19) 0.0018(18) -0.002(2)
    C31 0.058(2) 0.046(2) 0.033(2) 0.001(4) 0.0015(17) 0.008(3)
    C32 0.073(3) 0.069(4) 0.053(3) -0.016(4) -0.014(2) -0.006(4)
    C33 0.112(6) 0.082(5) 0.060(4) -0.023(5) -0.027(4) 0.003(4)
    C34 0.157(9) 0.076(5) 0.040(4) -0.049(6) 0.001(4) -0.010(4)
    C35 0.142(7) 0.052(4) 0.059(4) -0.005(4) 0.037(4) -0.009(3)
    C36 0.074(3) 0.055(3) 0.048(3) -0.006(3) 0.014(3) -0.001(3)
    C4 0.046(2) 0.042(3) 0.034(3) 0.005(2) 0.0054(19) 0.005(2)
    C5 0.063(3) 0.057(3) 0.044(3) 0.006(3) 0.007(2) 0.007(3)
    O5 0.067(3) 0.144(5) 0.081(3) 0.003(3) -0.015(2) 0.061(3)
    C6 0.083(4) 0.074(4) 0.054(3) -0.007(4) 0.005(3) 0.025(4)
    C7 0.062(3) 0.058(3) 0.063(3) 0.001(3) 0.025(3) 0.014(3)
    C8 0.057(3) 0.057(4) 0.064(4) -0.013(3) 0.015(3) 0.013(3)
    C9 0.050(2) 0.052(3) 0.047(3) -0.015(2) 0.001(2) 0.008(2)
    C10 0.041(2) 0.043(3) 0.036(3) 0.000(2) 0.0045(19) 0.006(2)
    C11 0.051(3) 0.041(3) 0.037(3) -0.006(2) 0.010(2) -0.008(2)
    C12 0.056(3) 0.053(3) 0.056(3) 0.010(2) 0.012(2) 0.001(3)
    C13 0.062(3) 0.042(3) 0.038(3) -0.004(2) 0.008(2) 0.000(3)
    C14 0.069(4) 0.074(4) 0.067(4) 0.010(3) 0.021(3) 0.017(4)
    C15 0.120(6) 0.084(5) 0.069(5) 0.011(4) 0.046(4) 0.029(4)
    C16 0.135(7) 0.080(5) 0.040(4) 0.023(5) 0.008(4) 0.006(3)
    C17 0.109(5) 0.095(5) 0.044(4) 0.004(5) -0.011(4) 0.006(4)
    C18 0.071(4) 0.076(4) 0.044(3) -0.009(3) -0.004(3) 0.003(3)
_geom_special_details
;
All s.u.'s (except the s.u. in the dihedral angle between two l.s. planes) are
estimated using the full covariance matrix. The cell s.u.'s are taken into
account individually in the estimation of s.u.'s in distances, angles and
torsion angles; correlations between s.u.'s in cell parameters are only used
when they are defined by crystal symmetry. An approximate (isotropic)
treatment of cell s.u.'s is used for estimating s.u.'s involving l.s. planes.
;
loop_
    _geom_bond_atom_site_label_1
    _geom_bond_atom_site_label_2
    _geom_bond_site_symmetry_2
    _geom_bond_distance
    _geom_bond_publ_flag
    N1 C2 . 1.515(6) ?
    N1 C10 . 1.525(6) ?
    N1 C11 . 1.530(6) ?
    N1 H1 . 0.9100 ?
    C2 C3 . 1.543(5) ?
    C2 H2A . 0.9700 ?
    C2 H2B . 0.9700 ?
    C3 C31 . 1.484(5) ?
    C3 C4 . 1.559(5) ?
    C3 H3 . 0.9800 ?
    C31 C36 . 1.360(6) ?
    C31 C32 . 1.393(4) ?
    C32 C33 . 1.380(9) ?
    C32 H32 . 0.9300 ?
    C33 C34 . 1.325(12) ?
    C33 H33 . 0.9300 ?
    C34 C35 . 1.394(11) ?
    C34 H34 . 0.9300 ?
    C35 C36 . 1.397(9) ?
    C35 H35 . 0.9300 ?
    C36 H36 . 0.9300 ?
    C4 C5 . 1.528(7) ?
    C4 C10 . 1.535(7) ?
    C4 H4 . 0.9800 ?
    C5 O5 . 1.195(7) ?
    C5 C6 . 1.493(8) ?
    C6 C7 . 1.514(8) ?
    C6 H6A . 0.9700 ?
    C6 H6B . 0.9700 ?
    C7 C8 . 1.521(9) ?
    C7 H7A . 0.9700 ?
    C7 H7B . 0.9700 ?
    C8 C9 . 1.534(8) ?
    C8 H8A . 0.9700 ?
    C8 H8B . 0.9700 ?
    C9 C10 . 1.514(6) ?
    C9 H9A . 0.9700 ?
    C9 H9B . 0.9700 ?
    C10 H10 . 0.9800 ?
    C11 C12 . 1.511(7) ?
    C11 C13 . 1.522(8) ?
    C11 H11 . 0.9800 ?
    C12 H12A . 0.9600 ?
    C12 H12B . 0.9600 ?
    C12 H12C . 0.9600 ?
    C13 C14 . 1.385(8) ?
    C13 C18 . 1.392(8) ?
    C14 C15 . 1.393(9) ?
    C14 H14 . 0.9300 ?
    C15 C16 . 1.358(11) ?
    C15 H15 . 0.9300 ?
    C16 C17 . 1.350(11) ?
    C16 H16 . 0.9300 ?
    C17 C18 . 1.375(9) ?
    C17 H17 . 0.9300 ?
    C18 H18 . 0.9300 ?
loop_
    _geom_angle_atom_site_label_1
    _geom_angle_atom_site_label_2
    _geom_angle_atom_site_label_3
    _geom_angle_site_symmetry_1
    _geom_angle_site_symmetry_3
    _geom_angle
    _geom_angle_publ_flag
    C2 N1 C10 . . 109.3(3) ?
    C2 N1 C11 . . 114.8(3) ?
    C10 N1 C11 . . 112.1(4) ?
    C2 N1 H1 . . 106.7 ?
    C10 N1 H1 . . 106.7 ?
    C11 N1 H1 . . 106.7 ?
    N1 C2 C3 . . 106.2(3) ?
    N1 C2 H2A . . 110.5 ?
    C3 C2 H2A . . 110.5 ?
    N1 C2 H2B . . 110.5 ?
    C3 C2 H2B . . 110.5 ?
    H2A C2 H2B . . 108.7 ?
    C31 C3 C2 . . 114.1(2) ?
    C31 C3 C4 . . 112.8(2) ?
    C2 C3 C4 . . 101.5(3) ?
    C31 C3 H3 . . 109.4 ?
    C2 C3 H3 . . 109.4 ?
    C4 C3 H3 . . 109.4 ?
    C36 C31 C32 . . 118.0(3) ?
    C36 C31 C3 . . 124.1(3) ?
    C32 C31 C3 . . 117.9(3) ?
    C33 C32 C31 . . 120.2(4) ?
    C33 C32 H32 . . 119.9 ?
    C31 C32 H32 . . 119.9 ?
    C34 C33 C32 . . 122.1(7) ?
    C34 C33 H33 . . 119.0 ?
    C32 C33 H33 . . 119.0 ?
    C33 C34 C35 . . 119.1(7) ?
    C33 C34 H34 . . 120.4 ?
    C35 C34 H34 . . 120.4 ?
    C34 C35 C36 . . 119.4(7) ?
    C34 C35 H35 . . 120.3 ?
    C36 C35 H35 . . 120.3 ?
    C31 C36 C35 . . 121.1(6) ?
    C31 C36 H36 . . 119.4 ?
    C35 C36 H36 . . 119.4 ?
    C5 C4 C10 . . 110.6(4) ?
    C5 C4 C3 . . 112.8(4) ?
    C10 C4 C3 . . 105.3(3) ?
    C5 C4 H4 . . 109.4 ?
    C10 C4 H4 . . 109.4 ?
    C3 C4 H4 . . 109.4 ?
    O5 C5 C6 . . 121.2(5) ?
    O5 C5 C4 . . 119.5(5) ?
    C6 C5 C4 . . 119.4(5) ?
    C5 C6 C7 . . 118.7(5) ?
    C5 C6 H6A . . 107.7 ?
    C7 C6 H6A . . 107.7 ?
    C5 C6 H6B . . 107.7 ?
    C7 C6 H6B . . 107.7 ?
    H6A C6 H6B . . 107.1 ?
    C6 C7 C8 . . 115.4(5) ?
    C6 C7 H7A . . 108.4 ?
    C8 C7 H7A . . 108.4 ?
    C6 C7 H7B . . 108.4 ?
    C8 C7 H7B . . 108.4 ?
    H7A C7 H7B . . 107.5 ?
    C7 C8 C9 . . 115.0(5) ?
    C7 C8 H8A . . 108.5 ?
    C9 C8 H8A . . 108.5 ?
    C7 C8 H8B . . 108.5 ?
    C9 C8 H8B . . 108.5 ?
    H8A C8 H8B . . 107.5 ?
    C10 C9 C8 . . 114.4(5) ?
    C10 C9 H9A . . 108.7 ?
    C8 C9 H9A . . 108.7 ?
    C10 C9 H9B . . 108.7 ?
    C8 C9 H9B . . 108.7 ?
    H9A C9 H9B . . 107.6 ?
    C9 C10 N1 . . 110.4(4) ?
    C9 C10 C4 . . 115.9(4) ?
    N1 C10 C4 . . 103.0(4) ?
    C9 C10 H10 . . 109.1 ?
    N1 C10 H10 . . 109.1 ?
    C4 C10 H10 . . 109.1 ?
    C12 C11 C13 . . 115.7(4) ?
    C12 C11 N1 . . 111.3(4) ?
    C13 C11 N1 . . 109.7(4) ?
    C12 C11 H11 . . 106.5 ?
    C13 C11 H11 . . 106.5 ?
    N1 C11 H11 . . 106.5 ?
    C11 C12 H12A . . 109.5 ?
    C11 C12 H12B . . 109.5 ?
    H12A C12 H12B . . 109.5 ?
    C11 C12 H12C . . 109.5 ?
    H12A C12 H12C . . 109.5 ?
    H12B C12 H12C . . 109.5 ?
    C14 C13 C18 . . 118.2(5) ?
    C14 C13 C11 . . 122.7(5) ?
    C18 C13 C11 . . 119.0(5) ?
    C13 C14 C15 . . 119.8(6) ?
    C13 C14 H14 . . 120.1 ?
    C15 C14 H14 . . 120.1 ?
    C16 C15 C14 . . 120.2(6) ?
    C16 C15 H15 . . 119.9 ?
    C14 C15 H15 . . 119.9 ?
    C17 C16 C15 . . 120.7(7) ?
    C17 C16 H16 . . 119.6 ?
    C15 C16 H16 . . 119.6 ?
    C16 C17 C18 . . 120.3(7) ?
    C16 C17 H17 . . 119.9 ?
    C18 C17 H17 . . 119.9 ?
    C17 C18 C13 . . 120.7(6) ?
    C17 C18 H18 . . 119.7 ?
    C13 C18 H18 . . 119.7 ?
loop_
    _geom_torsion_atom_site_label_1
    _geom_torsion_atom_site_label_2
    _geom_torsion_atom_site_label_3
    _geom_torsion_atom_site_label_4
    _geom_torsion_site_symmetry_1
    _geom_torsion_site_symmetry_2
    _geom_torsion_site_symmetry_3
    _geom_torsion_site_symmetry_4
    _geom_torsion
    _geom_torsion_publ_flag
    C10 N1 C2 C3 . . . . 9.1(4) ?
    C11 N1 C2 C3 . . . . -117.9(4) ?
    N1 C2 C3 C31 . . . . -150.5(2) ?
    N1 C2 C3 C4 . . . . -28.9(4) ?
    C2 C3 C31 C36 . . . . 63.8(4) ?
    C4 C3 C31 C36 . . . . -51.3(4) ?
    C2 C3 C31 C32 . . . . -118.9(2) ?
    C4 C3 C31 C32 . . . . 125.9(2) ?
    C36 C31 C32 C33 . . . . 0.3(4) ?
    C3 C31 C32 C33 . . . . -177.1(4) ?
    C31 C32 C33 C34 . . . . 0.9(9) ?
    C32 C33 C34 C35 . . . . -1.1(11) ?
    C33 C34 C35 C36 . . . . 0.1(10) ?
    C32 C31 C36 C35 . . . . -1.3(6) ?
    C3 C31 C36 C35 . . . . 176.0(4) ?
    C34 C35 C36 C31 . . . . 1.1(9) ?
    C31 C3 C4 C5 . . . . -78.0(4) ?
    C2 C3 C4 C5 . . . . 159.5(4) ?
    C31 C3 C4 C10 . . . . 161.3(2) ?
    C2 C3 C4 C10 . . . . 38.8(4) ?
    C10 C4 C5 O5 . . . . 109.6(6) ?
    C3 C4 C5 O5 . . . . -8.0(8) ?
    C10 C4 C5 C6 . . . . -70.3(6) ?
    C3 C4 C5 C6 . . . . 172.1(5) ?
    O5 C5 C6 C7 . . . . -172.8(7) ?
    C4 C5 C6 C7 . . . . 7.1(9) ?
    C5 C6 C7 C8 . . . . 62.0(8) ?
    C6 C7 C8 C9 . . . . -81.5(7) ?
    C7 C8 C9 C10 . . . . 61.4(7) ?
    C8 C9 C10 N1 . . . . -179.8(5) ?
    C8 C9 C10 C4 . . . . -63.3(6) ?
    C2 N1 C10 C9 . . . . 139.4(4) ?
    C11 N1 C10 C9 . . . . -92.1(5) ?
    C2 N1 C10 C4 . . . . 15.1(4) ?
    C11 N1 C10 C4 . . . . 143.5(4) ?
    C5 C4 C10 C9 . . . . 83.8(5) ?
    C3 C4 C10 C9 . . . . -154.1(4) ?
    C5 C4 C10 N1 . . . . -155.5(4) ?
    C3 C4 C10 N1 . . . . -33.5(4) ?
    C2 N1 C11 C12 . . . . 54.3(5) ?
    C10 N1 C11 C12 . . . . -71.1(5) ?
    C2 N1 C11 C13 . . . . -75.0(5) ?
    C10 N1 C11 C13 . . . . 159.5(4) ?
    C12 C11 C13 C14 . . . . -15.9(8) ?
    N1 C11 C13 C14 . . . . 111.1(6) ?
    C12 C11 C13 C18 . . . . 162.8(5) ?
    N1 C11 C13 C18 . . . . -70.3(6) ?
    C18 C13 C14 C15 . . . . -3.3(10) ?
    C11 C13 C14 C15 . . . . 175.4(6) ?
    C13 C14 C15 C16 . . . . 1.4(11) ?
    C14 C15 C16 C17 . . . . 1.2(12) ?
    C15 C16 C17 C18 . . . . -1.8(12) ?
    C16 C17 C18 C13 . . . . -0.2(11) ?
    C14 C13 C18 C17 . . . . 2.7(10) ?
    C11 C13 C18 C17 . . . . -176.0(6) ?
loop_
    _geom_hbond_atom_site_label_D
    _geom_hbond_atom_site_label_H
    _geom_hbond_atom_site_label_A
    _geom_hbond_site_symmetry_A
    _geom_hbond_distance_DH
    _geom_hbond_distance_HA
    _geom_hbond_distance_DA
    _geom_hbond_angle_DHA
    N1 H1 Br1 1_555 0.91 2.44 3.266(4) 150.5
